# Supplementary material for: Factors Influencing Phenoconversion in CYP-Mediated Drug Metabolism: A Scoping Review
Source: Pharmacy (Basel). 2026 Jul 16;14(4):108. doi: 10.3390/pharmacy14040108 (PMC13415027; doi:10.3390/pharmacy14040108)
Supplement: Supplementary file 1 [file pharmacy-14-00108-s001.zip]

Archive with 1 entries (1 files):
- pharmacy-4377466-supplementary.pdf
